# Supplementary material for: Use of Visual Pedagogy to Help Children with ASDs Facing the First Dental Examination: A Randomized Controlled Trial
Source: Children (Basel). 2022 May 16;9(5):729. doi: 10.3390/children9050729 (PMC9139454; doi:10.3390/children9050729)
Supplement: Supplementary file 1 [file children-09-00729-s001.zip]

Archive with 11 entries (10 files):
- File S1.mp4
- File S2.pdf
- File S3.pdf
- File S4.pdf
- File S5.xlsx
- __MACOSX/
- __MACOSX/._S1.mp4
- __MACOSX/._S2.pdf
- __MACOSX/._S3.docx
- __MACOSX/._S4.docx
- __MACOSX/._S5 data.xlsx
