# Supplementary material for: Use of Visual Pedagogy to Help Children with ASDs Facing the First Dental Examination: A Randomized Controlled Trial
Source: Children (Basel). 2022 May 16;9(5):729. doi: 10.3390/children9050729 (PMC9139454; doi:10.3390/children9050729)
Supplement: Supplementary file 1 [file children-09-00729-s001.zip › File S5.xlsx]

## Sheet: Foglio1
ID	Supporto	Co00unication ability	Autis0 Severity	Età	cateta	Sesso	Gengivite	n Carie	n Carie rage	Entering the roo0	1tting Down in the Dental Chair	Lying Back in the Chair	Tolerating Direct Light on the 1ace	sup parte medica	Opening the 0outh	Tolerating 0anipulation o1 the 0outh with Gloves	Exa0ination with the 0outh 0irror	Exa0ination with 0irror and Probe	sup parte odonto	Punteggio tot	1rankel Scale Vi1t (OP1)	1rankel Scale Vi1t (OP2)	1rankel Scale Igiene (OP1)	1rankel Scale Igirnr (OP2)2	Per quanto te0po li ha utilizzati?	Suo 1iglio aveva già utilizzato in passato la pedagogia vi1va?
28	1	0	1	7	2	0	0	0	0	1	1	1	1	4	1	1	1	1	4	8	3	4	4	4	1	0
103	1	1	1	8	2	0	0	0	0	1	1	1	1	4	1	1	1	1	4	8	3	3	3	3	1	1
60	2	0	1	10	3	0	1	0	0	1	0	0	0	1	1	0	0	0	1	2	1	2	1	1	1	1
82	1	2	3	10	3	0	0	0	0	1	1	1	1	4	1	1	1	0	3	7	2	3	2	3	1	0
12	2	1	3	5	1	0	0	2	1	1	1	1	1	4	1	1	1	0	3	7	2	2	1	2	1	0
15	2	2	3	3	1	0	0	8	3	1	1	1	1	4	1	1	0	0	2	6	1	1	1	1	1	0
39	1	0	2	6	2	0	0	10	3	1	1	1	1	4	1	1	0	0	2	6	2	1	2	1	1	1
101	1	0	2	10	3	0	1	6	3	1	1	1	1	4	1	1	1	1	4	8	3	3	3	3	1	0
29	1	2	3	7	2	0	0	0	0	1	0	0	0	1	0	0	0	0	0	1	1	1	1	1	2	1
54	1	0	1	11	3	0	0	0	0	1	1	1	1	4	1	1	1	1	4	8	4	4	4	4	2	0
55	1	0	1	11	3	0	0	0	0	1	1	1	1	4	1	1	1	1	4	8	4	4	4	4	2	0
92	2	0	1	7	2	0	0	1	1	1	1	1	1	4	1	1	1	1	4	8	3	3	3	3	2	1
35	2	2	2	6	2	0	1	11	3	1	1	1	1	4	1	1	1	1	4	8	4	4	4	4	2	1
63	2	2	3	9	3	0	0	6	3	1	1	1	0	3	0	0	0	0	0	3	1	1	1	1	2	1
57	1	0	1	11	3	0	1	4	3	1	1	1	1	4	1	1	1	1	4	8	4	4	3	4	2	1
69	1	1	1	13	3	0	0	8	3	1	1	1	1	4	1	1	1	1	4	8	3	2	2	3	2	0
75	1	1	3	4	1	0	1	0	0	1	1	1	1	4	1	1	1	1	4	8	4	3	3	3	4	0
88	1	1	2	4	1	1	0	0	0	1	1	1	1	4	1	1	1	1	4	8	3	3	3	2	4	1
38	2	2	3	6	2	0	0	0	0	1	0	0	0	1	0	0	0	0	0	1	1	1	1	1	4	1
46	2	1	2	7	2	1	0	0	0	1	0	0	0	1	0	0	0	0	0	1	1	2	1	1	4	1
81	2	0	1	7	2	0	1	0	0	1	1	1	1	4	1	1	1	1	4	8	3	3	3	2	4	1
98	2	2	3	7	2	0	1	0	0	1	1	0	0	2	0	0	0	0	0	2	1	1	1	1	4	0
66	2	2	3	9	3	0	0	0	0	1	1	1	1	4	1	1	1	0	3	7	2	2	2	2	4	1
71	2	2	2	13	3	0	1	0	0	1	1	1	1	4	1	1	0	0	2	6	3	3	3	3	4	0
99	1	1	2	15	3	0	1	0	0	1	1	1	1	4	1	1	1	1	4	8	3	3	2	3	4	1
3	1	2	3	5	1	0	0	2	1	1	1	1	1	4	1	1	1	0	3	7	2	2	2	2	4	1
6	1	2	3	5	1	0	0	1	1	1	1	1	1	4	1	0	0	0	1	5	2	2	2	2	4	1
14	2	2	3	5	1	0	0	2	1	1	1	0	1	3	1	1	1	0	3	6	2	2	2	2	4	0
93	2	1	1	5	1	0	0	2	1	1	1	0	1	3	1	1	1	0	3	6	2	3	1	3	4	0
40	2	0	2	6	2	0	1	1	1	1	1	1	1	4	1	1	1	1	4	8	4	4	4	4	4	1
23	1	0	1	7	2	1	0	2	1	1	1	1	1	4	1	1	1	0	3	7	2	2	3	3	4	1
74	1	1	3	7	2	1	0	2	1	1	0	0	0	1	1	0	0	0	1	2	1	1	1	1	4	0
76	1	2	3	7	2	1	0	2	1	1	1	1	1	4	1	1	1	1	4	8	3	4	3	4	4	1
85	2	0	2	7	2	0	1	1	1	1	1	1	1	4	1	1	1	1	4	8	3	3	3	3	4	1
47	1	2	2	9	3	0	0	1	1	1	1	1	1	4	1	1	1	1	4	8	3	3	3	3	4	1
58	2	2	3	10	3	0	0	2	1	1	1	1	1	4	0	0	0	0	0	4	1	1	1	1	4	1
51	1	2	3	11	3	0	0	1	1	1	0	0	0	1	0	0	0	0	0	1	2	2	2	2	4	1
4	1	1	2	5	1	0	0	10	3	1	1	1	1	4	1	1	1	1	4	8	4	4	4	4	4	1
19	1	1	2	6	2	1	0	4	3	1	1	1	1	4	1	1	1	1	4	8	3	3	3	3	4	0
25	1	2	3	6	2	0	0	7	3	1	1	1	1	4	1	1	0	0	2	6	2	2	2	2	4	1
30	1	0	2	6	2	0	0	5	3	1	1	1	1	4	1	1	1	1	4	8	3	2	2	1	4	0
34	2	1	3	6	2	0	1	6	3	1	1	1	1	4	1	1	1	1	4	8	4	3	4	3	4	1
21	1	2	3	7	2	0	1	4	3	1	1	1	1	4	1	1	1	1	4	8	2	2	2	2	4	1
42	2	0	1	7	2	0	0	4	3	1	1	1	1	4	1	1	1	1	4	8	4	4	4	4	4	1
84	1	1	3	7	2	0	1	5	3	1	1	1	1	4	1	1	1	1	4	8	2	3	2	3	4	1
79	2	0	2	8	2	0	0	6	3	1	1	1	1	4	1	1	1	0	3	7	3	3	2	2	4	0
104	2	1	3	9	3	0	0	8	3	1	1	1	0	3	1	1	1	1	4	7	3	3	3	3	4	1
65	2	0	2	10	3	0	1	6	3	1	1	1	1	4	1	1	1	1	4	8	4	4	4	4	4	1
70	2	1	2	12	3	0	0	4	3	1	1	1	1	4	1	1	1	1	4	8	3	3	3	3	4	1
5	1	0	1	5	1	0	0	0	0	1	1	1	1	4	1	1	1	1	4	8	4	4	4	4	3	1
7	1	2	3	5	1	0	1	0	0	1	1	0	1	3	0	0	0	0	0	3	2	2	2	2	3	1
87	1	1	2	7	2	0	0	0	0	1	1	1	1	4	1	1	1	0	3	7	3	3	1	1	3	1
90	1	0	2	7	2	1	1	0	0	1	1	1	1	4	1	1	1	1	4	8	4	4	4	4	3	1
36	2	2	3	8	2	0	0	0	0	1	1	1	1	4	1	1	1	1	4	8	3	3	3	3	3	1
11	2	2	3	4	1	0	0	2	1	1	1	1	0	3	1	0	0	0	1	4	1	1	2	2	3	1
77	2	0	1	7	2	1	0	2	1	1	1	1	1	4	1	1	1	1	4	8	4	4	3	3	3	0
73	2	2	3	8	2	0	0	1	1	1	0	0	0	1	1	1	0	0	2	3	1	2	1	1	3	1
48	1	2	3	9	3	0	0	2	1	1	1	0	1	3	0	0	0	0	0	3	2	1	2	1	3	1
52	1	1	1	9	3	0	0	2	1	1	1	1	1	4	1	1	1	1	4	8	4	4	4	4	3	0
61	2	2	3	9	3	0	0	2	1	1	1	1	1	4	1	1	1	0	3	7	3	3	2	2	3	1
95	2	1	2	9	3	0	1	2	1	1	0	0	0	1	0	0	0	0	0	1	1	1	1	1	3	1
56	1	0	2	10	3	0	0	2	1	1	0	0	0	1	0	0	0	0	0	1	1	1	1	1	3	1
64	2	0	2	10	3	0	0	2	1	1	1	1	1	4	1	1	1	1	4	8	4	3	4	3	3	1
13	2	2	3	4	1	0	0	8	3	1	1	0	0	2	1	1	0	0	2	4	2	2	2	2	3	1
2	1	2	3	5	1	0	0	5	3	1	1	1	1	4	1	1	1	1	4	8	3	3	3	3	3	1
9	2	0	1	5	1	0	0	6	3	1	1	1	1	4	1	1	1	1	4	8	3	3	2	2	3	0
10	2	1	1	5	1	0	0	6	3	1	1	1	1	4	1	0	0	0	1	5	2	2	2	2	3	1
97	1	0	2	6	2	1	1	4	3	1	1	1	1	4	1	1	1	1	4	8	4	3	3	3	3	1
44	2	2	3	7	2	0	0	4	3	1	0	0	0	1	0	0	0	0	0	1	1	1	1	1	3	1
89	2	0	2	8	2	0	1	4	3	1	1	1	1	4	1	1	1	1	4	8	4	3	4	3	3	0
59	2	2	3	9	3	1	0	4	3	1	1	1	1	4	1	1	1	0	3	7	3	2	1	1	3	1
83	2	2	3	10	3	0	1	7	3	1	1	1	1	4	0	0	0	0	0	4	1	1	1	1	3	1
102	2	2	3	6	2	1	0	0	0	0	0	0	1	1	1	1	1	0	3	4	2	3	1	3	5	1
96	1	2	3	8	2	0	0	0	0	1	1	1	1	4	1	1	1	0	3	7	2	2	2	1	5	1
94	1	0	1	10	3	0	1	0	0	1	1	1	1	4	1	1	1	1	4	8	3	4	3	3	5	1
62	2	1	1	11	3	0	0	0	0	1	1	1	1	4	1	1	1	1	4	8	4	4	4	4	5	1
72	2	1	3	12	3	0	0	0	0	1	1	1	1	4	1	1	0	0	2	6	2	2	1	3	5	0
8	2	1	1	4	1	0	0	1	1	1	1	0	0	2	0	0	0	0	0	2	2	1	2	1	5	0
43	2	2	3	7	2	1	0	3	1	0	0	0	0	0	0	0	0	0	0	0	1	1	1	1	5	1
1	1	2	3	4	1	0	0	5	3	1	0	0	0	1	1	1	0	0	2	3	1	1	1	1	5	0
26	1	2	3	6	2	0	0	8	3	1	0	0	0	1	0	0	0	0	0	1	1	1	1	1	5	0
27	1	2	3	6	2	0	0	5	3	1	1	1	1	4	0	0	0	0	0	4	2	2	2	2	5	0
86	1	0	1	6	2	0	1	5	3	1	1	1	1	4	1	1	1	1	4	8	3	3	2	2	5	0
37	2	2	3	8	2	0	0	5	3	1	1	0	0	2	0	0	0	0	0	2	2	1	2	1	5	0

## Sheet: Foglio2
ID	Supporto	Co00unication ability	Autis0 Severity	cateta	n Carie rage	sup parte medica	sup parte odonto
28	1	0	1	2	0	4	4
103	1	1	1	2	0	4	4
60	2	0	1	3	0	1	1
82	1	2	3	3	0	4	3
12	2	1	3	1	1	4	3
15	2	2	3	1	3	4	2
39	1	0	2	2	3	4	2
101	1	0	2	3	3	4	4
29	1	2	3	2	0	1	0
54	1	0	1	3	0	4	4
55	1	0	1	3	0	4	4
92	2	0	1	2	1	4	4
35	2	2	2	2	3	4	4
63	2	2	3	3	3	3	0
57	1	0	1	3	3	4	4
69	1	1	1	3	3	4	4
75	1	1	3	1	0	4	4
88	1	1	2	1	0	4	4
38	2	2	3	2	0	1	0
46	2	1	2	2	0	1	0
81	2	0	1	2	0	4	4
98	2	2	3	2	0	2	0
66	2	2	3	3	0	4	3
71	2	2	2	3	0	4	2
99	1	1	2	3	0	4	4
3	1	2	3	1	1	4	3
6	1	2	3	1	1	4	1
14	2	2	3	1	1	3	3
93	2	1	1	1	1	3	3
40	2	0	2	2	1	4	4
23	1	0	1	2	1	4	3
74	1	1	3	2	1	1	1
76	1	2	3	2	1	4	4
85	2	0	2	2	1	4	4
47	1	2	2	3	1	4	4
58	2	2	3	3	1	4	0
51	1	2	3	3	1	1	0
4	1	1	2	1	3	4	4
19	1	1	2	2	3	4	4
25	1	2	3	2	3	4	2
30	1	0	2	2	3	4	4
34	2	1	3	2	3	4	4
21	1	2	3	2	3	4	4
42	2	0	1	2	3	4	4
84	1	1	3	2	3	4	4
79	2	0	2	2	3	4	3
104	2	1	3	3	3	3	4
65	2	0	2	3	3	4	4
70	2	1	2	3	3	4	4
5	1	0	1	1	0	4	4
7	1	2	3	1	0	3	0
87	1	1	2	2	0	4	3
90	1	0	2	2	0	4	4
36	2	2	3	2	0	4	4
11	2	2	3	1	1	3	1
77	2	0	1	2	1	4	4
73	2	2	3	2	1	1	2
48	1	2	3	3	1	3	0
52	1	1	1	3	1	4	4
61	2	2	3	3	1	4	3
95	2	1	2	3	1	1	0
56	1	0	2	3	1	1	0
64	2	0	2	3	1	4	4
13	2	2	3	1	3	2	2
2	1	2	3	1	3	4	4
9	2	0	1	1	3	4	4
10	2	1	1	1	3	4	1
97	1	0	2	2	3	4	4
44	2	2	3	2	3	1	0
89	2	0	2	2	3	4	4
59	2	2	3	3	3	4	3
83	2	2	3	3	3	4	0
102	2	2	3	2	0	1	3
96	1	2	3	2	0	4	3
94	1	0	1	3	0	4	4
62	2	1	1	3	0	4	4
72	2	1	3	3	0	4	2
8	2	1	1	1	1	2	0
43	2	2	3	2	1	0	0
1	1	2	3	1	3	1	2
26	1	2	3	2	3	1	0
27	1	2	3	2	3	4	0
86	1	0	1	2	3	4	4
37	2	2	3	2	3	2	0
